# Supplementary material for: Enhanced Antibacterial Activity of Dermaseptin through Its Immobilization on Alginate Nanoparticles—Effects of Menthol and Lactic Acid on Its Potentialization
Source: Antibiotics (Basel). 2022 Jun 9;11(6):787. doi: 10.3390/antibiotics11060787 (PMC9220408; doi:10.3390/antibiotics11060787)
Supplement: Supplementary file 1 [file antibiotics-11-00787-s001.zip]

Archive with 1 entries (1 files):
- antibiotics-1756273-supplementary.pdf
